# Supplementary material for: The Anticancer Effect of a Novel Quinoline Derivative 91b1 through Downregulation of Lumican
Source: Int J Mol Sci. 2022 Oct 29;23(21):13181. doi: 10.3390/ijms232113181 (PMC9655098; doi:10.3390/ijms232113181)
Supplement: Supplementary file 1 [file ijms-23-13181-s001.zip]

Archive with 1 entries (1 files):
- ijms-1958215-supplementary.pdf
